# Supplementary material for: Theoretical Prediction of Structures, Vibrational Circular Dichroism, and Infrared Spectra of Chiral Be4B8 Cluster at Different Temperatures
Source: Molecules. 2021 Jun 28;26(13):3953. doi: 10.3390/molecules26133953 (PMC8271876; doi:10.3390/molecules26133953)
Supplement: Supplementary file 1 [file molecules-26-03953-s001.zip]

Archive with 4 entries (4 files):
- Be4B8_irc_from_chiral_to_achiral.mp4
- Be4B8_route_a_IRC.mp4
- Be4B8_route_b_IRC.mp4
- molecules-1251824-Supplementary File.pdf
